# Supplementary material for: Time-Dependent Efficacy of Checkpoint Inhibitor Nivolumab: Results from a Pilot Study in Patients with Metastatic Non-Small-Cell Lung Cancer
Source: Cancers (Basel). 2022 Feb 11;14(4):896. doi: 10.3390/cancers14040896 (PMC8870559; doi:10.3390/cancers14040896)
Supplement: Supplementary file 1 [file cancers-14-00896-s001.zip]

Archive with 1 entries (1 files):
- cancers-1553278-supplementary.pdf
